# Supplementary material for: Inorganic Nutrients Increase Humification Efficiency and C-Sequestration in an Annually Cropped Soil
Source: PLoS One. 2016 May 4;11(5):e0153698. doi: 10.1371/journal.pone.0153698 (PMC4856260; doi:10.1371/journal.pone.0153698)
Supplement: S4 Table — (XLSX) [file pone.0153698.s004.xlsx]

## Sheet: NPS mass balance
	Nutrients added via fertiliser for normal crop requirements and an example of the NPS mass balance table
	Fertiliser added (kg/ha) at sowing or as top dressing
						Crop/Year	Applied at sowing	Top-dressing		Total nutrient additions at sowing or as top dressing2007-2011 (kg/ha)
			Fertiliser analyis			2007 (Wheat)	100 Granulock12Z	None added			N	P	S
		N	P	S		2008 (Wheat)	106 Granulock15	None added		2007: 100kg Granulock 12Z	11.2	17.5	4.4
	Granulock 12Z	11.2	17.5	4.4			Lime 2 t/ha			2008: 106kg Granulock 15	15.158	12.72	11.13
	Granulock 15	14.3	12	10.5		2009 (Wheat)	100 MAP	None added		2009: 100 kg MAP	18	20	1.6
	MAP	18	20	1.6		2010 (Canola)	100 Granulock15	None added		2010: 100 kg Granulock 15	14.3	12	10.5
						2011 (Wheat)	110 Granulock15	160 kg N/ha as urea		2011: 110 kg Granulock 15	15.73	13.2	11.55
										2011: extra N	160
										Total	234.388	75.42	39.18
	NPS mass balance
	(Nutrients added as fertiliser for normal crop growth, supplementary nutrients added to aid residue humification on (+) nutrient plots, nutrients in extra straw added to (-) and nutrients removed in grain at harvest)
	Table 4		(-) nutrients				(+) nutrients
		N	P	S		N	P	S
	2006 values	6722.09	3675.24	1629.03		6722.09	3675.24	1629.03
	normal crop fertiliser additions	234	75	39		234	75	39
	supplementary NPS additions to aid humification	0	0	0		265.898	223.131	195.24
	nutrients in extra straw added to (-) nutrient plots	46	5	29		0	0	0
	nutrients removed in grain	342	41	20		331	39	19
	theoretic 2012 levels	6660.09	3714.24	1677.03		6890.99	3934.38	1844.27
	actual 2012 levels	6650.11	3631.34	1592.48		7416.7	4087.94	1906.04
	difference between actual and theoretical 2012 levels	-9.97889	-82.9036	-84.5502		525.708	153.562	61.7751
	% difference between actual and theoretical 2012 levels	-0.149831	-2.23204	-5.04168		7.62893	3.90308	3.34958
